# Supplementary material for: Preparation and Properties of Antibacterial Silk Fibroin Scaffolds
Source: Polymers (Basel). 2023 Nov 30;15(23):4581. doi: 10.3390/polym15234581 (PMC10708750; doi:10.3390/polym15234581)
Supplement: Supplementary file 1 [file polymers-15-04581-s001.zip]

Archive with 1 entries (1 files):
- polymers-2729279-supplementary.pdf
